# Supplementary material for: Structural Evidence of Interanionic Hydrogen Bonding in Phosphoric Acid Solutions
Source: J Am Chem Soc. 2025 Nov 24;147(49):44916–25. doi: 10.1021/jacs.5c12699 (PMC12703727; doi:10.1021/jacs.5c12699)
Supplement: Supplementary file 2 [file ja5c12699_si_002.zip]

Archive with 27 entries (25 files):
- SI_structures/
- __MACOSX/._SI_structures
- SI_structures/.DS_Store
- __MACOSX/SI_structures/._.DS_Store
- SI_structures/full_dimer_aimd_snapshots.zip
- __MACOSX/SI_structures/._full_dimer_aimd_snapshots.zip
- SI_structures/dimer-2ndshell-cluster.zip
- __MACOSX/SI_structures/._dimer-2ndshell-cluster.zip
- SI_structures/dimer_analysis_geometries/
- __MACOSX/SI_structures/._dimer_analysis_geometries
- SI_structures/monomer-2ndshell-cluster.zip
- __MACOSX/SI_structures/._monomer-2ndshell-cluster.zip
- SI_structures/full_monomer_aimd_snapshots.zip
- __MACOSX/SI_structures/._full_monomer_aimd_snapshots.zip
- SI_structures/README.txt
- __MACOSX/SI_structures/._README.txt
- SI_structures/dimer_analysis_geometries.zip
- __MACOSX/SI_structures/._dimer_analysis_geometries.zip
- SI_structures/dimer_analysis_geometries/.DS_Store
- __MACOSX/SI_structures/dimer_analysis_geometries/._.DS_Store
- SI_structures/dimer_analysis_geometries/dimer.xyz
- __MACOSX/SI_structures/dimer_analysis_geometries/._dimer.xyz
- SI_structures/dimer_analysis_geometries/6h2o.xyz
- SI_structures/dimer_analysis_geometries/monomer.xyz
- __MACOSX/SI_structures/dimer_analysis_geometries/._monomer.xyz
- SI_structures/dimer_analysis_geometries/monomer_6h2o.xyz
- SI_structures/dimer_analysis_geometries/dimer_6h2o.xyz
