# Supplementary material for: Structural Evidence of Interanionic Hydrogen Bonding in Phosphoric Acid Solutions
Source: J Am Chem Soc. 2025 Nov 24;147(49):44916–25. doi: 10.1021/jacs.5c12699 (PMC12703727; doi:10.1021/jacs.5c12699)
Supplement: Supplementary file 2 [file ja5c12699_si_002.zip › SI_structures/README.txt]

2025/06/16

This directory contains structures used for EA-TDDFT and EDA calculations using DFT.

1. full_monomer_aimd_snapshots.zip and full_dimer_aimd_snapshots.zip

These repositories contain the RPBE AIMD snapshots, sampled in 0.25-ps interval during the 10-20 ps of the AIMD simulation.
See SI text for simulation details.

2. dimer-2ndshell-cluster.zip and dimer-2ndshell-cluster.zip

These repositories contain the extracted explicit 2nd hydration shell clusters using the full AIMD snapshots.
See SI text for details on how explicit 2nd shell structures were determined.

3. dimer_analysis_geometries.zip

This repository contains the structures optimized with wB97M-V/def2-TZVPPD, used for EDA analysis.
See SI text for details on the geometry optimization protocol.
