# Supplementary material for: Structural Evidence of Interanionic Hydrogen Bonding in Phosphoric Acid Solutions
Source: J Am Chem Soc. 2025 Nov 24;147(49):44916–25. doi: 10.1021/jacs.5c12699 (PMC12703727; doi:10.1021/jacs.5c12699)
Supplement: Supplementary file 2 [file ja5c12699_si_002.zip › SI_structures/dimer_analysis_geometries/dimer.xyz]

14
Charge: -2, Multiplicity: 1
P         0.1350695152    0.1316062503    0.0380971482
O         0.1044832326    0.0903536043    1.5290353422
O         1.4631023444    0.2589795303   -0.6644014794
H         1.5646782939    0.5377205737   -2.2432616766
O         1.6382195382    0.7167128373   -3.2269744966
P         0.6411573901    1.8642985764   -3.7145937736
O         0.6710184224    1.8991810944   -5.2057733950
O        -0.6856466925    1.7325997159   -3.0106122926
H        -0.7867246058    1.4619392753   -1.4290733821
O        -0.8555363984    1.2870123483   -0.4445209273
O         1.2795165459    3.2330536967   -3.1099000216
H         2.0990941759    3.4711572764   -3.5564223465
O        -0.5105327573   -1.2303602373   -0.5742053103
H        -1.3384298320   -1.4593625877   -0.1383483382
