# Supplementary material for: Structural Evidence of Interanionic Hydrogen Bonding in Phosphoric Acid Solutions
Source: J Am Chem Soc. 2025 Nov 24;147(49):44916–25. doi: 10.1021/jacs.5c12699 (PMC12703727; doi:10.1021/jacs.5c12699)
Supplement: Supplementary file 2 [file ja5c12699_si_002.zip › SI_structures/dimer_analysis_geometries/6h2o.xyz]

14

O         2.5506534538   -0.5960640858    2.5401211987
H         0.7895110367   -1.2818928086    2.8099970822
H         3.6280321148   -1.2578050530    3.8737020342
O         1.4250833812    3.6007575869   -0.1714971888
H         2.0005623251    2.5904554044    1.2859159562
H         2.0296349306    2.5570748504   -1.5859245357
O         2.7559519596   -0.8569810756   -2.4628095078
H         4.1936316899   -1.5692529905   -3.3603384402
H         3.0502209722   -1.1279237632   -0.6214372183
O        -3.3735549128    2.0694481189   -0.1079217432
H        -1.6496358156    2.8585230013   -0.1531025272
H        -4.5951734983    3.4284202156   -0.3008359885
O        -2.1874000470   -2.3674571334   -2.5232790285
H        -0.3703103445   -2.0200462704   -2.7831211079
H        -2.9081981873   -0.6862266056   -2.1684593957
O        -2.1823058016   -2.1091358262    2.5916280031
H        -2.1851535644   -2.7848325271    0.8398501725
H        -2.9715496924   -0.4470610380    2.2975122352
