# Supplementary material for: Structural Evidence of Interanionic Hydrogen Bonding in Phosphoric Acid Solutions
Source: J Am Chem Soc. 2025 Nov 24;147(49):44916–25. doi: 10.1021/jacs.5c12699 (PMC12703727; doi:10.1021/jacs.5c12699)
Supplement: Supplementary file 2 [file ja5c12699_si_002.zip › SI_structures/dimer_analysis_geometries/monomer.xyz]

7
Charge:-1, Multiplicity: 1
P         0.0548380383    0.0001301990    0.0276902986
O         0.1224801739   -0.0677280335    1.5170383623
O         1.2905483228    0.0671414977   -0.8064928099
O        -0.8475365716   -1.2737684660   -0.4269105137
H        -0.8375703191   -1.3913398813   -1.3828496098
O        -0.8471553797    1.2750814317   -0.4248333305
H        -1.6111154416    1.3901723470    0.1503743971
