# Supplementary material for: Structural Evidence of Interanionic Hydrogen Bonding in Phosphoric Acid Solutions
Source: J Am Chem Soc. 2025 Nov 24;147(49):44916–25. doi: 10.1021/jacs.5c12699 (PMC12703727; doi:10.1021/jacs.5c12699)
Supplement: Supplementary file 2 [file ja5c12699_si_002.zip › SI_structures/dimer_analysis_geometries/monomer_6h2o.xyz]

25

P        -2.2141977378    1.1501338939    0.2988886604
O        -3.8312268985    1.4163414962    0.2795341057
O        -1.5789379247    2.6397374929    0.5499338527
O        -1.7692060224    0.7716914760   -1.1045178648
O        -1.9422165580    0.2554118008    1.4738984174
H        -1.6955230526    2.9435661840    1.4702261025
H        -4.1234396517    1.9169616778   -0.5057413943
H        -2.5170138939   -0.7410971481   -1.6696272925
O        -2.9759502901   -1.6114159128   -1.7578046283
H        -3.8489304909   -1.4594429290   -1.3234849973
H        -2.2271087151   -1.4480673120    1.2015545505
O        -2.5471828479   -2.3288895544    0.8807418942
H        -2.4725857410   -2.2550736812   -0.1017116813
H        -4.7718272759   -0.2932954336    0.3043725380
O         0.7605425540   -0.0409972442   -1.1587531450
O        -4.9631086334   -1.2422338782    0.1548325590
H        -0.2052065475    0.2117646998   -1.1971305352
H        -4.2345978115   -1.7124873299    0.6337673368
H         0.7889979624   -0.9206285857   -0.7444913706
H         0.2927665874    2.6433758336    0.1405483443
O         1.2169621728    2.4388308554   -0.1123116067
H         1.2094432060    1.4630088958   -0.2626310740
H         1.1390477852    1.1744971848   -2.7177575400
H         1.1446986146    2.4870478035   -1.9684582536
O         1.0847128108    2.1332456146   -2.8833603779
