# Supplementary material for: Structural Evidence of Interanionic Hydrogen Bonding in Phosphoric Acid Solutions
Source: J Am Chem Soc. 2025 Nov 24;147(49):44916–25. doi: 10.1021/jacs.5c12699 (PMC12703727; doi:10.1021/jacs.5c12699)
Supplement: Supplementary file 2 [file ja5c12699_si_002.zip › SI_structures/dimer_analysis_geometries/dimer_6h2o.xyz]

32

P      -1.7074545995     2.2130994716     0.8174303808
O      -2.6243488236     3.3573347293     0.1842077322
O      -0.3431272292     2.4416612415     0.0145050352
O      -2.2738443747     0.8512100285     0.5262874892
O      -1.5008330335     2.5519902442     2.2770913538
H       0.3824345790     1.8267527063     0.3080869759
H       0.0125817423     2.0969462075     2.8159061681
O       1.5579601892     0.8214141997     0.8732757381
O       0.9033806012     1.7956724997     3.1408042957
P       1.4905849269     0.5351278643     2.3564651840
O       2.7671257816     0.1543029733     3.0442677259
O       0.3782815856    -0.6085010547     2.5159283314
H       0.1566274324    -0.7885707863     3.4558934562
O      -0.1907982417    -0.8441872941     5.1901324598
H       0.7086299021    -0.6398952897     5.5295386613
H      -0.4252932194    -1.7073682008     5.5438034605
H       2.6206374639    -0.0469211900     4.7475893361
O       2.4199606229    -0.2281796780     5.6970337258
H       2.5819057802     0.5983608986     6.1605283714
H      -2.7674496089     3.1793845621    -0.7740200309
O      -2.6790617405     2.6465629834    -2.4647574377
H      -2.2969319559     1.7439524971    -2.4389553299
H      -3.5231623543     2.5571574513    -2.9165715843
O      -1.6945576535     0.0914888922    -2.0019167087
H      -1.9327502037     0.2789753543    -1.0651574544
H      -0.7404955601    -0.0940842586    -1.9580568950
H      -2.0799333768     1.4765177446     3.6424001101
O      -2.3798031617     0.9558196801     4.4099799524
H      -1.6222803104     0.4146479199     4.6711501799
H       1.2422808709    -1.4133098981    -1.4421484386
O       1.0607693066    -0.4712841027    -1.5018635843
H       1.2659633626    -0.1094361917    -0.6155902598
